# Supplementary material for: F18-FDG PET-CT Findings in Juvenile-Onset Polyarteritis Nodosa: A First Series and Literature Review
Source: J Clin Med. 2025 Apr 27;14(9):3012. doi: 10.3390/jcm14093012 (PMC12072537; doi:10.3390/jcm14093012)
Supplement: Supplementary file 1 [file jcm-14-03012-s001.zip]

Archive with 1 entries (1 files):
- jcm-3549944-supplementary.pdf
